# Supplementary material for: Basic Guide to Multilayer Microfluidic Fabrication with Polyimide Tape and Diode Laser
Source: Micromachines (Basel). 2023 Jan 27;14(2):324. doi: 10.3390/mi14020324 (PMC9959566; doi:10.3390/mi14020324)
Supplement: Supplementary file 1 [file micromachines-14-00324-s001.zip]

Archive with 1 entries (1 files):
- micromachines-2176866-supplementary.pdf
